# Supplementary material for: Diverse modes of synaptic signaling, regulation, and plasticity distinguish two classes of C. elegans glutamatergic neurons
Source: eLife. 2017 Nov 21;6:e31234. doi: 10.7554/eLife.31234 (PMC5705214; doi:10.7554/eLife.31234)
Supplement: Source code 1. [file elife-31234-code1.zip]

Archive with 19 entries (18 files):
- ASH_Axon_GCaMP_Data_Import_and_Analysis.m
- __MACOSX/
- __MACOSX/._ASH_Axon_GCaMP_Data_Import_and_Analysis.m
- ASH_Soma_GCaMP_Data_Import_and_Analysis.m
- __MACOSX/._ASH_Soma_GCaMP_Data_Import_and_Analysis.m
- ASH_Soma_GCaMP_Tracking.ijm
- ASH_VGLUTpH_Data_Import_and_Analysis.m
- __MACOSX/._ASH_VGLUTpH_Data_Import_and_Analysis.m
- AWC ASH Axon Data Acquisition Suite.ijm
- AWC_Soma_GCaMP_Data_Import_and_Analysis.m
- __MACOSX/._AWC_Soma_GCaMP_Data_Import_and_Analysis.m
- AWC_Soma_GCaMP_tracking.ijm
- __MACOSX/._AWC_Soma_GCaMP_tracking.ijm
- AWC_syGCaMP_Data_Import_and_Analysis.m
- __MACOSX/._AWC_syGCaMP_Data_Import_and_Analysis.m
- AWC_VGLUTpH_Data_Import_and_Analysis.m
- __MACOSX/._AWC_VGLUTpH_Data_Import_and_Analysis.m
- README.txt
- __MACOSX/._README.txt
