# Supplementary material for: Diverse modes of synaptic signaling, regulation, and plasticity distinguish two classes of C. elegans glutamatergic neurons
Source: eLife. 2017 Nov 21;6:e31234. doi: 10.7554/eLife.31234 (PMC5705214; doi:10.7554/eLife.31234)
Supplement: Source code 1. [file elife-31234-code1.zip › AWC_Soma_GCaMP_tracking.ijm]

// Neuron GCaMP Tracking

// Andrew Gordus
// November 5, 2011

//
Modified by Donovan Ventimiglia 2013

// Start with thresholded stack.  Create ellipse around neuron.


macro "NeuronTracking [t]" {

title = "Untitled";
width=512; height=512;
Dialog.create("Name Extension");
Dialog.addString("Title:", title);
Dialog.show();
extension = Dialog.getString();
// extension = "AVA";

start = getTime;

//--------------------------------------//
// Open Files, Set Threshold and Select //
// Neuron, Background and Dye locations //
//--------------------------------------//

dir = getDirectory("Choose a Directory ");
list = getFileList(dir);
k=0;
newlist = newArray(list.length);

for (i=0; i < list.length; i++)  {
	if (endsWith(list[i], ".tif")) {
	newlist[k] = list[i];
	k=k+1;
	}
}
list = Array.trim(newlist, k)


Lower = newArray(list.length);
XE = newArray(list.length);
YE = newArray(list.length);
WE = newArray(list.length);
HE = newArray(list.length);
XB = newArray(list.length);
YB = newArray(list.length);
XD = newArray(list.length);
YD = newArray(list.length);


for (file=0; file < list.length; file++)  {
open(dir + list[file],1);

run("Clear Results");


// Go to beginning of stack

setSlice(1);

updateDisplay();

run("Select None");


run("Clear Results");

// Set lower threshold limit
setThreshold(150, 65535);
run("Threshold...");

do {
	getThreshold(lower, upper);
	} while (isKeyDown("space") != 1);

setThreshold(lower, 65535);
updateDisplay();


wait(100);

// Create ellipse around neuron

showStatus("Create Ellipse around neuron:");
wait(1000);
do {
	// Measure selection parameters.

	getSelectionBounds(x, y, w, h);

	wait(100);
	} while (isKeyDown("space") != 1);


wait(100);


// Choose background location

showStatus("Select center background location:"); 

do {

	getCursorLoc(xb, yb, z, flags);

	wait(100);

} while (flags != 16);


wait(100);

// Choose dye location

showStatus("Select Dye Location:"); 

do {

	getCursorLoc(xd, yd, z, flags);

	wait(100);

} while (flags != 16);


Lower[file]=lower;
XE[file]=x;
YE[file]=y;
WE[file]=w;
HE[file]=h;
XB[file]=xb;
YB[file]=yb;
XD[file]=xd;
YD[file]=yd;

wait(100);
close();

}

//----------------------------//
// Open Files and Record Data //
//----------------------------//


for (file=0; file < list.length; file++)  {
//setBatchMode(true);
open(dir + list[file]);
rename("Movie_A");
run("Clear Results");
filename =getInfo("image.filename");

filename =substring(filename,0,lengthOf(filename)-4);


// Go to beginning of stack

setSlice(1);

updateDisplay();

run("Select None");


run("Clear Results");


lower = Lower[file];
x = XE[file];
y = YE[file];
w = WE[file];
h = HE[file];
xb = XB[file];
yb = YB[file];
xd = XD[file];
yd = YD[file];


wb = 10;
hb = 10;


// Defaults


// Initialize variables

area = 0; maxint = 0; intdens = 0; xc = x + 0.5*w; yc = y + 0.5*h; xp = xc; yp = yc; avg = 0; bgavg = 0; dx = 0; dy = 0;

X = newArray(nSlices);

Y = newArray(nSlices);

Int1 = newArray(nSlices);

Bg = newArray(nSlices);

Avg = newArray(nSlices);

Dye = newArray(nSlices);


print("\\Clear");

// print("Slice,avg,intdens, bgavg, maxint, dye, xc, yc, area");


min_avg = 1000000;
max_avg = 0;
min_int = 10000000;
max_int = 0;
min_dye = 10000000;
max_dye = 0;
min_x = 10000000;
max_x = 0;

run("Threshold...");
setThreshold(lower, 65535);

run("Clear Results");

for (slice=1; slice<=nSlices; slice++)  {

	run("Clear Results");

	setSlice(slice);
	makeOval(xc - 0.5*w, yc - 0.5*h, w, h);
	run("Set Measurements...", "area mean redirect=None decimal=3");
	run("Measure");

	ovalMean=getResult("Mean", 0);
	ovalArea=getResult("Area", 0);

	run("Set Measurements...", "area min centroid center integrated slice limit redirect=None decimal=1");
	if (slice == 1) {
		run("Analyze Particles...", "size=1-Infinity circularity=0.00-1.00 show=Nothing display clear slice");
		if (nResults == 1) {
		start_area = getResult("Area", 0);
		good = 0;
		}
		if (nResults > 1) {
			start_area = 0;
			for (result=0; result<nResults; result++)  {
				area = getResult("Area", result);
				if (area > start_area) {
					start_area = area;
					good = result;
				}
			}
		}
	}else {
		small = 10; // 0.75*start_area;
		large = 1.25*start_area;
		run("Analyze Particles...", "size=small-Infinity circularity=0.00-1.00 show=Nothing display clear slice");
		if (nResults == 1) {
		area = getResult("Area", 0);
		good = 0;
		}
		if (nResults > 1) {
			area = 0;
			for (result=0; result<nResults; result++)  {
				test_area = getResult("Area", result);
				if (test_area > area) {
					area = test_area;
					good = result;
				}
			}
		}
		if (nResults < 1) {
			area = 0;
		}
		
		while (area > start_area) {
			lower = lower + 10;
			setThreshold(lower, 65535);
			makeOval(xc - 0.5*w, yc - 0.5*h, w, h);
			run("Analyze Particles...", "size=small-Infinity circularity=0.00-1.00 show=Nothing display clear slice");
			if (nResults == 1) {
				area = getResult("Area", 0);
				good = 0;
			}
			if (nResults > 1) {
				area = 0;
				for (result=0; result<nResults; result++)  {
					test_area = getResult("Area", result);
					if (test_area > area) {
						area = test_area;
						good = result;
					}
				}
			}
			
		}
		while (area < start_area) {
			lower = lower - 10;
			setThreshold(lower, 65535);
			makeOval(xc - 0.5*w, yc - 0.5*h, w, h);
			run("Analyze Particles...", "size=small-Infinity circularity=0.00-1.00 show=Nothing display clear slice");
			if (nResults == 1) {
				result = 0;
				area = getResult("Area", result);
				good = 0;
			}
			if (nResults > 1) {
				area = 0;
				for (result=0; result<nResults; result++)  {
					test_area = getResult("Area", result);
					if (test_area > area) {
						area = test_area;
						good = result;
					}
				}
			}
			if (nResults < 1) {
				area = 0;
			}
		}

	}
	xc = getResult("XM", good);

	yc = getResult("YM", good);

	area = getResult("Area", good);

	maxint = getResult("Max", good);

	intdens = getResult("IntDen", good);
	avg = intdens / area;
	makeOval(xb - 0.5*wb, yb - 0.5*hb, wb, hb);

	run("Clear Results");

	run("Set Measurements...", "area mean min median slice redirect=None decimal=3");

	run("Measure");

	if (nResults == 1) {

		bgavg = getResult("Mean", 0);

	}
	makeRectangle(xd - 0.5*wb, yd - 0.5*hb, wb, hb);

	run("Clear Results");

	run("Set Measurements...", "area mean min median slice redirect=None decimal=3");

	run("Measure");

	if (nResults == 1) {

		dye = getResult("Mean", 0);

	}
	

	print(slice+","+avg+","+intdens+","+bgavg+","+maxint+","+dye+","+xc+","+yc+","+area+","+ovalMean+","+ovalArea);
	X[slice-1]=xc;

	Y[slice-1]=yc;

	Int1[slice-1]= intdens - bgavg*area;
	Bg[slice-1]=bgavg;

	Avg[slice-1]=avg-bgavg;
	Dye[slice-1]=dye;
	if (avg-bgavg > max_avg){max_avg = avg-bgavg;}
	if (avg-bgavg < min_avg){min_avg = avg-bgavg;}
	if (intdens - bgavg*area > max_int){max_int = intdens - bgavg*area;}
	if (intdens - bgavg*area < min_int){min_int = intdens - bgavg*area;}
	if (dye > max_dye){max_dye = dye;}
	if (dye < min_dye){min_dye = dye;}
	if (xc > max_x){max_x = xc;}
	if (xc < min_x){min_x = xc;}
	//Velocity prediction
	dx = xc-xp; dy = yc-yp;

	xp = xc; yp = yc;

	xc = xc + dx; yc = yc+dy;
	xb = xb + dx; yb = yb+dy;
	// wait(1000);
}
selectWindow("Movie_A");
close();
wait(100);

setBatchMode(false);

Plot.create(filename+extension, "Frame", "Intensity");

Plot.setLimits(0, slice, min_avg, max_avg);

Plot.setColor("blue");

Plot.add("line", Avg);

Plot.setColor("blue");

Plot.show();


Plot.create(filename+"Dye", "Frame", "Intensity");

Plot.setLimits(0, slice, min_dye, max_dye);

Plot.setColor("red");

Plot.add("line", Dye);

Plot.setColor("red");

Plot.show();


Plot.create (filename+"X", "Frame", "Pixel");

Plot.setLimits(0, slice, min_x, max_x);

Plot.setColor("blue");

Plot.add("line", X);

Plot.setColor("blue");

Plot.show();


selectWindow("Log");
save(dir+filename+extension+".txt");
wait(100);
}


end = getTime();

time = (end-start)/60000;

showStatus("Time = "+time+" minutes");
print("Time = "+time+" minutes");

beep();

}
